# Supplementary material for: A Nested PCR Telomere Fusion Assay Highlights the Widespread End-Capping Protection of Arabidopsis CTC1
Source: Int J Mol Sci. 2024 Jan 4;25(1):672. doi: 10.3390/ijms25010672 (PMC10779545; doi:10.3390/ijms25010672)
Supplement: Supplementary file 1 [file ijms-25-00672-s001.zip]

Archive with 1 entries (1 files):
- ijms-2700738-supplementary.pdf
